# Supplementary material for: Health Literacy in Inflammatory Bowel Disease: A Systematic Review of Health Outcomes, Predictors and Barriers
Source: J Clin Med. 2025 Dec 3;14(23):8577. doi: 10.3390/jcm14238577 (PMC12693092; doi:10.3390/jcm14238577)
Supplement: Supplementary file 1 [file jcm-14-08577-s001.zip]

Archive with 8 entries (8 files):
- Figure S1. PRISMA 2020 flow diagram model for systematic reviews.pdf
- Figure S2 Distribution of percentage score.pdf
- Figure S3 Predictors and Barriers HL.pdf
- File S1-PRISMA_2020_abstract_checklist_.pdf
- File S2-PRISMA_2020_checklist (1) (1) (1).pdf
- Table S1. Research question based on the PEO framework..pdf
- Table S4. Summary of key findings by outcome domain..pdf
- Tables S2 and S3A-E.pdf
